# Supplementary material for: Natural History of Influenza B Virus—Current Knowledge on Treatment, Resistance and Therapeutic Options
Source: Curr Issues Mol Biol. 2023 Dec 26;46(1):183–99. doi: 10.3390/cimb46010014 (PMC10814056; doi:10.3390/cimb46010014)
Supplement: Supplementary file 1 [file cimb-46-00014-s001.zip]

Archive with 1 entries (1 files):
- cimb-2705513-supplementary.pdf
